# Supplementary material for: Glycosylated Delphinidins Decrease Chemoresistance to Temozolomide by Regulating NF-κB/MGMT Signaling in Glioblastoma
Source: Cells. 2025 Jan 24;14(3):179. doi: 10.3390/cells14030179 (PMC11816850; doi:10.3390/cells14030179)
Supplement: Supplementary file 1 [file cells-14-00179-s001.zip]

Archive with 1 entries (1 files):
- cells-3399892-supplementary.pdf
